# Supplementary material for: Association between Serum Concentrations of Apolipoprotein A-I (ApoA-I) and Alzheimer’s Disease: Systematic Review and Meta-Analysis
Source: Diagnostics (Basel). 2021 May 28;11(6):984. doi: 10.3390/diagnostics11060984 (PMC8229134; doi:10.3390/diagnostics11060984)
Supplement: Supplementary file 1 [file diagnostics-11-00984-s001.zip]

Archive with 1 entries (1 files):
- diagnostics-1208618-supplementary.pdf
